# Supplementary material for: Effects of Bicarbonate Stress on Serum Ions and Gill Transporters in Alkali and Freshwater Forms of Amur Ide (Leuciscus waleckii)
Source: Front Physiol. 2021 Sep 14;12:676096. doi: 10.3389/fphys.2021.676096 (PMC8476968; doi:10.3389/fphys.2021.676096)
Supplement: Supplementary file 1 [file Data_Sheet_1.ZIP]

Archive with 2 entries (1 files):
- supplementary material/
- supplementary material/Supplementary_Material.xlsx
