# Supplementary material for: Effects of Bicarbonate Stress on Serum Ions and Gill Transporters in Alkali and Freshwater Forms of Amur Ide (Leuciscus waleckii)
Source: Front Physiol. 2021 Sep 14;12:676096. doi: 10.3389/fphys.2021.676096 (PMC8476968; doi:10.3389/fphys.2021.676096)
Supplement: Supplementary file 1 [file Data_Sheet_1.ZIP › supplementary material/Supplementary_Material.xlsx]

## Sheet: Figure1
Serum Na+(mmol/L)
DL			SH
DL-0	142		SH-0	143
	140			142
	140			140
DL-1	149		SH-1	162
	145			159
	144			160
DL-3	140		SH-3	147
	142.667			143.333
	143			150
DL-5	133		SH-5	138
	136			139
	131			139.333
DL-7	125.333		SH-7	142
	127			148
	125.667			145
Serum Ca2+(mmol/L)
DL			SH
DL-0	3.31		SH-0	3.31
	3.36			3.29
	3.38			3.36
DL-1	4.00667		SH-1	3.91
	3.37667			3.98
	3.06667			3.63
DL-3	3.68333		SH-3	3.86
	3.23667			3.73333
	3.04			3.48333
DL-5	3.36667		SH-5	3.55667
	3.12			3.20333
	3.23			2.75
DL-7	2.46667		SH-7	3.21667
	2.66			3.27667
	2.59			2.65
Serum K+(mmol/L)
DL-0	1.63556		SH-0	1.65
	1.6			1.63556
	1.6			1.6
DL-1	0.94		SH-1	1.58
	0.59			1.36
	2.76			1.44
DL-3	2.2		SH-3	1.14
	1.21			1.47
	2.53			1.53667
DL-5	5.17		SH-5	1.78
	3.39			3.47
	6.69667			4.94
DL-7	14.57		SH-7	1.845
	15.59			4.4
	15.7267			2.3
Serum Cl-(mmol/L)
DL-0	105		SH-0	106
	105			106
	105.889			107
DL-1	91		SH-1	112
	99.3333			110.333
	104			113
DL-3	95.6667		SH-3	106
	101			105
	104.333			110
DL-5	102		SH-5	103
	103.667			101
	106			105.333
DL-7	107.667		SH-7	98
	118.333			100
	112			99.6667

## Sheet: Figure2
Gill Na+/K+ ATPase activity(μmol ADP/mg protein/h)
DL			SH
DL-0	2.16178		SH-0	2.27777
	2.27777			2.11035
	2.11035			2.22243
DL-1	5.70206		SH-1	6.13943
	4.78051			6.41807
	3.77347			6.58554
DL-3	5.26417		SH-3	7.93253
	5.56622			6.58803
	4.1423			6.11746
DL-5	7.39337		SH-5	5.55476
	6.35735			5.63451
	5.79225			5.20815
DL-7	9.34353		SH-7	4.63851
	10.1278			4.11809
	9.09893			4.21683

## Sheet: Figure3
ATPase α1-like relative mRNA expression
DL			SH			Control
DL-1	1.58852		SH-1	62.2761		0.965051
	1.26775			64.0003		1.00722
	1.22887			62.2761		1.02879
DL-3	38.6351		SH-3	18.4463
	28.3246			30.9159
	27.1006			27.9039
DL-5	146.261		SH-5	29.3067
	154.709			29.291
	151.791			29.2989
DL-7	182.404		SH-7	0.0166071
	178.688			0.0182186
	179.791			0.0162147
ATPase α3 relative mRNA expression
DL			SH			Control
DL-1	0.731368		SH-1	74.4347		1.05951
	0.802167			64.9665		0.875546
	0.636403			81.4295		1.07799
DL-3	1.26956		SH-3	29.2637
	1.47043			23.2209
	1.16338			29.2637
DL-5	13.7328		SH-5	19.3633
	11.0629			22.2997
	12.3978			25.0863
DL-7	64.0819		SH-7	0.419118
	64.3184			0.677392
	64.3184			0.705959

## Sheet: Figure4
slc9a2 relative mRNA expression
DL			SH			Control
DL-1	1.03836		SH-1	1.24328		1.04426
	1.36917			1.78257		0.964975
	0.726627			1.15707		0.992377
DL-3	2.67294		SH-3	2.07762
	2.67842			1.86054
	2.02323			2.00364
DL-5	2.9887		SH-5	1.98913
	2.55425			1.34012
	2.86725			1.59733
DL-7	1.40984		SH-7	2.83072
	1.53781			3.03582
	1.89404			3.31725
slc9a3b relative mRNA expression
DL			SH			Control
DL-1	0.78032		SH-1	0.320267		0.882104
	0.761167			0.405007		1.01127
	1.1312			0.289597		1.12102
DL-3	0.785347		SH-3	0.473996
	1.02615			0.511218
	0.831394			0.586782
DL-5	1.01171		SH-5	0.455055
	0.75473			0.330326
	0.708782			0.338535
DL-7	1.07322		SH-7	0.860599
	1.00266			0.805986
	1.05065			1.09792

## Sheet: Figure5
slc4a4 relative mRNA expression
DL			SH			Control
DL-1	1.99504		SH-1	1.49848		1.04572
	2.22231			1.07476		0.909816
	2.26017			1.00949		1.05107
DL-3	0.81479		SH-3	0.359262
	0.857315			0.272623
	0.899841			0.654205
DL-5	1.84277		SH-5	0.265203
	1.46165			0.285069
	1.08053			0.286885
DL-7	2.23702		SH-7	0.0878912
	1.40448			0.172012
	2.03214			0.223513
slc4a1 relative mRNA expression
DL			SH			Control
DL-1	1.15102		SH-1	2.59664		1.02716
	1.45555			2.11452		0.921009
	1.35517			1.90522		1.05705
DL-3	1.4055		SH-3	4.17331
	1.83746			2.01958
	1.14037			1.99915
DL-5	10.9774		SH-5	1.47136
	10.2796			1.58064
	10.6114			1.91246
DL-7	5.66003		SH-7	2.45664
	5.40507			3.13445
	4.95143			3.03298

## Sheet: Figure6
slc12a3 relative mRNA expression
DL			SH			Control
DL-1	10.1721		SH-1	25.0027		0.949554
	11.9783			26.5969		1.13131
	6.6911			22.8323		0.930891
DL-3	21.6686		SH-3	36.3896
	26.8636			36.2634
	21.1917			32.6497
DL-5	64.833		SH-5	45.5719
	58.9894			49.2257
	54.5083			51.4457
DL-7	26.2922		SH-7	73.1807
	28.2908			86.0902
	27.666			87.6163
slc12a2 relative mRNA expression
DL			SH			Control
DL-1	15.6478		SH-1	0.00360461		0.931167
	17.0298			0.00473188		1.03229
	12.9785			0.0202577		1.04032
DL-3	0.221697		SH-3	20.9347
	0.254414			18.9711
	0.202288			18.0948
DL-5	4.37939		SH-5	70.8221
	3.28611			50.2925
	3.43445			54.2223
DL-7	99.2975		SH-7	2.00563
	94.1918			2.88287
	88.771			2.90569

## Sheet: Figure7
slc26a5 relative mRNA expression
DL			SH			Control
DL-1	2.00147		SH-1	0.537822		0.967789
	1.91263			0.56371		0.941463
	1.82988			0.457009		1.09753
DL-3	1.57092		SH-3	0.418646
	1.78353			0.401661
	1.05963			0.401504
DL-5	0.546325		SH-5	0.755989
	0.499972			0.70625
	0.448342			0.738582
DL-7	2.36451		SH-7	0.843772
	2.92795			0.862831
	2.9837			1.05
slc26a6 relative mRNA expression
DL			SH			Control
DL-1	2.72414		SH-1	0.506391		0.958984
	3.11433			0.501103		0.954622
	2.59796			0.483615		1.09234
DL-3	1.79585		SH-3	0.642793
	2.00352			0.679632
	1.44921			0.633543
DL-5	1.5693		SH-5	0.857353
	1.42515			0.818296
	1.21272			0.859641
DL-7	3.78283		SH-7	0.618659
	4.01841			0.592882
	3.81106			0.694803
